# Supplementary material for: Comparison of cone bioassay estimates at two laboratories with different Anopheles mosquitoes for quality assurance of pyrethroid insecticide-treated nets
Source: Malar J. 2022 Jul 7;21:214. doi: 10.1186/s12936-022-04217-3 (PMC9264565; doi:10.1186/s12936-022-04217-3)
Supplement: Supplementary file 1 — Additional file 1. Details for tested insecticide-treated nets. [file 12936_2022_4217_MOESM1_ESM.xlsx]

## Sheet: PNGIMR testing facility
Product Name	Net code/sides	Year of Manufacture	Denier	Batch	Manufacture Location	AI	Target Dosage[g/kg]	Net Origin	Storage Conditions
PermaNet® 2.0	001 A-E	2012	75	100612 (7)	not given on label	Deltamethrin	1.8	campaign net	Before Collection: originally distributed in 2012, collected in original unopened packaging in 2018; storage under village conditions for > 5 years; after collection: storage at PNGIMR around 27 degrees; storage after cutting: 4 degrees wrapped in foil
PermaNet® 2.0	002 A-E	2012	75	100612 (4)	not given on label	Deltamethrin	1.8	campaign net
PermaNet® 2.0	003 A-E	2012	75	117312 (1)	not given on label	Deltamethrin	1.8	campaign net
PermaNet® 2.0	004 A-E	2012	75	112212 (1)	not given on label	Deltamethrin	1.8	campaign net
PermaNet® 2.0	005 A-E	2019	75	101419 (29)	Vietnam	Deltamethrin	1.8	campaign net	Before Collection: collected from container prior to distribution; storage at PNGIMR around 27 degrees; storage after cutting: 4 degrees wrapped in foil
PermaNet® 2.0	006 A-E	2019	75	101419 (4)	Vietnam	Deltamethrin	1.8	campaign net
PermaNet® 2.0	007 A-E	2019	75	101419 (14)	Vietnam	Deltamethrin	1.8	campaign net
PermaNet® 2.0	008 A-4	2019	75	101919 (2)	Vietnam	Deltamethrin	1.8	campaign net
Interceptor®	009 A-E	2020	100	Lot#: T20675G11 (ID: 2005451-2005354-0037)	Thailand	Alpha Cypermethrin	5	campaign net	Before Collection: collected from container prior to distribution; storage at PNGIMR around 27 degrees; storage after cutting: 4 degrees wrapped in foil
Interceptor®	010 A-E	2020	100	Lot#: T20675G11 (ID:2005553-2005355-0729)	Thailand	Alpha Cypermethrin	5	campaign net
Interceptor®	011 A-E	2020	100	Lot#: T20675G11 (ID:2005151-2005255-0288)	Thailand	Alpha Cypermethrin	5	campaign net
Interceptor®	012 A-E	2020	100	Lot#: T20675G11 (ID:2004234-2003654-0601)	Thailand	Alpha Cypermethrin	5	campaign net
SafeNet®	013 A-E	2019	100	NTG190114.1.BL.11.19.08	not given on label	Alpha Cypermethrin	5	campaign net	Before Collection: collected from container prior to distribution; storage at PNGIMR around 27 degrees; storage after cutting: 4 degrees wrapped in foil
SafeNet®	014 A-E	2019	100	NTG190114.1.BL.11.19.08	not given on label	Alpha Cypermethrin	5	campaign net
SafeNet®	015 A-E	2020	100	NTG190116.1.BL.01.20.10	not given on label	Alpha Cypermethrin	5	campaign net
SafeNet®	016 A-E	2020	100	NTG190116.1.BL.01.20.10	not given on label	Alpha Cypermethrin	5	campaign net
Yorkool LN®	017 A-E	2019	75	SC190306PG1	China	Deltamethrin	1.8	campaign net	Before Collection: collected from container prior to distribution; storage at PNGIMR around 27 degrees; storage after cutting: 4 degrees wrapped in foil
Yorkool LN®	018 A-E	2019	75	SC190306PG1	China	Deltamethrin	1.8	campaign net
Yorkool LN®	019 A-E	2019	75	SC190306PG1	China	Deltamethrin	1.8	campaign net
Yorkool LN®	020 A-E	2019	75	SC190306PG1	China	Deltamethrin	1.8	campaign net

## Sheet: IHI testing facility
Product Name	Net code/sides	Year of Manufacture	Denier	Batch	Manufacture Location	AI	Target Dosage[g/kg]	Net Origin	Storage Conditions
PermaNet® 2.0	001 A-E	2012	75	100612 (7)	not given on label	Deltamethrin	1.8	campaign net	Before Collection: originally distributed in 2012, collected in original unopened packaging in 2018; storage under village conditions for > 5 years; after collection: storage at PNGIMR around 27 degrees; storage after cutting: 4 degrees wrapped in foil
PermaNet® 2.0	002 A-E	2012	75	100612 (4)	not given on label	Deltamethrin	1.8	campaign net
PermaNet® 2.0	003 A-E	2012	75	117312 (1)	not given on label	Deltamethrin	1.8	campaign net
PermaNet® 2.0	004 A-E	2012	75	112212 (1)	not given on label	Deltamethrin	1.8	campaign net
PermaNet® 2.0	005 A-E	2019	75	101419 (29)	Vietnam	Deltamethrin	1.8	campaign net	Before Collection: collected from container prior to distribution; storage at PNGIMR around 27 degrees; storage after cutting: 4 degrees wrapped in foil
PermaNet® 2.0	006 A-E	2019	75	101419 (4)	Vietnam	Deltamethrin	1.8	campaign net
PermaNet® 2.0	007 A-E	2019	75	101419 (14)	Vietnam	Deltamethrin	1.8	campaign net
PermaNet® 2.0	008 A-4	2019	75	101919 (2)	Vietnam	Deltamethrin	1.8	campaign net
Interceptor®	009 A-E	2020	100	Lot#: T20675G11 (ID: 2005451-2005354-0037)	Thailand	Alpha Cypermethrin	5	campaign net	Before Collection: collected from container prior to distribution; storage at PNGIMR around 27 degrees; storage after cutting: 4 degrees wrapped in foil
Interceptor®	010 A-E	2020	100	Lot#: T20675G11 (ID:2005553-2005355-0729)	Thailand	Alpha Cypermethrin	5	campaign net
Interceptor®	011 A-E	2020	100	Lot#: T20675G11 (ID:2005151-2005255-0288)	Thailand	Alpha Cypermethrin	5	campaign net
Interceptor®	012 A-E	2020	100	Lot#: T20675G11 (ID:2004234-2003654-0601)	Thailand	Alpha Cypermethrin	5	campaign net
SafeNet®	013 A-E	2019	100	NTG190114.1.BL.11.19.08	not given on label	Alpha Cypermethrin	5	campaign net	Before Collection: collected from container prior to distribution; storage at PNGIMR around 27 degrees; storage after cutting: 4 degrees wrapped in foil
SafeNet®	014 A-E	2019	100	NTG190114.1.BL.11.19.08	not given on label	Alpha Cypermethrin	5	campaign net
SafeNet®	015 A-E	2020	100	NTG190116.1.BL.01.20.10	not given on label	Alpha Cypermethrin	5	campaign net
SafeNet®	016 A-E	2020	100	NTG190116.1.BL.01.20.10	not given on label	Alpha Cypermethrin	5	campaign net
Yorkool LN®	017 A-E	2019	75	SC190306PG1	China	Deltamethrin	1.8	campaign net	Before Collection: collected from container prior to distribution; storage at PNGIMR around 27 degrees; storage after cutting: 4 degrees wrapped in foil
Yorkool LN®	018 A-E	2019	75	SC190306PG1	China	Deltamethrin	1.8	campaign net
Yorkool LN®	019 A-E	2019	75	SC190306PG1	China	Deltamethrin	1.8	campaign net
Yorkool LN®	020 A-E	2019	75	SC190306PG1	China	Deltamethrin	1.8	campaign net
