# Supplementary material for: Comparison of cone bioassay estimates at two laboratories with different Anopheles mosquitoes for quality assurance of pyrethroid insecticide-treated nets
Source: Malar J. 2022 Jul 7;21:214. doi: 10.1186/s12936-022-04217-3 (PMC9264565; doi:10.1186/s12936-022-04217-3)
Supplement: Supplementary file 2 — Additional file 2. Cone bioassays data per subsamples. [file 12936_2022_4217_MOESM2_ESM.xlsx]

## Sheet: PermaNet®2012
			IHI, TANZANIA					PNGIMR
					IHI TANZANIA					PNGIMR
Net code	Net sides	Net type	%KD	%mortality	≥95% KD60	≥80%M24	IF KD60 >=95% or M24 >=80%	%KD	%mortality	≥95%KD60	≥80%M24	IF KD60 >=95% or M24 >=80%	PASS IHI AND PNGIMR	PASS IHI FAIL PNGIMR	FAIL IHI PASS PNGIMR	FAIL IHI AND PNGIMR
1	A	PermaNet 2.0®2012	100	100	1	1	1	100	100	1	1	1	1	0	0	0
1	B	PermaNet 2.0®2012	100	100	1	1	1	100	100	1	1	1	1	0	0	0
1	C	PermaNet 2.0®2012	100	100	1	1	1	100	100	1	1	1	1	0	0	0
1	D	PermaNet 2.0®2012	100	100	1	1	1	100	100	1	1	1	1	0	0	0
1	E	PermaNet 2.0®2012	100	100	1	1	1	100	100	1	1	1	1	0	0	0
2	A	PermaNet 2.0®2012	100	100	1	1	1	68	92	0	1	1	1	0	0	0
2	B	PermaNet 2.0®2012	100	100	1	1	1	100	100	1	1	1	1	0	0	0
2	C	PermaNet 2.0®2012	100	100	1	1	1	100	100	1	1	1	1	0	0	0
2	D	PermaNet 2.0®2012	100	100	1	1	1	75	100	0	1	1	1	0	0	0
2	E	PermaNet 2.0®2012	100	95	1	1	1	85	100	0	1	1	1	0	0	0
3	A	PermaNet 2.0®2012	100	100	1	1	1	100	100	1	1	1	1	0	0	0
3	B	PermaNet 2.0®2012	100	100	1	1	1	100	100	1	1	1	1	0	0	0
3	C	PermaNet 2.0®2012	100	100	1	1	1	100	100	1	1	1	1	0	0	0
3	D	PermaNet 2.0®2012	100	100	1	1	1	100	100	1	1	1	1	0	0	0
3	E	PermaNet 2.0®2012	100	100	1	1	1	100	100	1	1	1	1	0	0	0
4	A	PermaNet 2.0®2012	100	100	1	1	1	100	100	1	1	1	1	0	0	0
4	B	PermaNet 2.0®2012	100	100	1	1	1	100	100	1	1	1	1	0	0	0
4	C	PermaNet 2.0®2012	100	100	1	1	1	100	100	1	1	1	1	0	0	0
4	D	PermaNet 2.0®2012	100	100	1	1	1	100	100	1	1	1	1	0	0	0
4	E	PermaNet 2.0®2012	100	100	1	1	1	100	100	1	1	1	1	0	0	0
					20	20	20			17	20	20	20	0	0	0

## Sheet: PermaNet®2019
			IHI, TANZANIA					PNGIMR
					IHI TANZANIA					PNGIMR
Net code	Net sides	Net type	%KD	%mortality	≥95% KD60	≥80%M24	IF KD60 >=95% or M24 >=80%	%KD	%mortality	≥95%KD60	≥80%M24	IF KD60 >=95% or M24 >=80%	PASS IHI AND PNGIMR	PASS IHI FAIL PNGIMR	FAIL IHI PASS PNGIMR	FAIL IHI AND PNGIMR
5	A	PermaNet 2.0®2019	95	35	1	0	1	0	0	0	0	0	0	1	0	0
5	B	PermaNet 2.0®2019	100	30	1	0	1	50	30	0	0	0	0	1	0	0
5	C	PermaNet 2.0®2019	95	25	1	0	1	25	5	0	0	0	0	1	0	0
5	D	PermaNet 2.0®2019	95	25	1	0	1	30	15	0	0	0	0	1	0	0
5	E	PermaNet 2.0®2019	100	25	1	0	1	50	5	0	0	0	0	1	0	0
6	A	PermaNet 2.0®2019	45	10	0	0	0	52	52	0	0	0	0	0	0	1
6	B	PermaNet 2.0®2019	55	10	0	0	0	30	5	0	0	0	0	0	0	1
6	C	PermaNet 2.0®2019	75	20	0	0	0	30	70	0	0	0	0	0	0	1
6	D	PermaNet 2.0®2019	85	25	0	0	0	25	20	0	0	0	0	0	0	1
6	E	PermaNet 2.0®2019	75	45	0	0	0	30	10	0	0	0	0	0	0	1
7	A	PermaNet 2.0®2019	70	30	0	0	0	60	80	0	0	0	0	0	0	1
7	B	PermaNet 2.0®2019	75	20	0	0	0	25	15	0	0	0	0	0	0	1
7	C	PermaNet 2.0®2019	70	40	0	0	0	20	0	0	0	0	0	0	0	1
7	D	PermaNet 2.0®2019	75	15	0	0	0	20	10	0	0	0	0	0	0	1
7	E	PermaNet 2.0®2019	90	5	0	0	0	65	25	0	0	0	0	0	0	1
8	A	PermaNet 2.0®2019	75	15	0	0	0	40	85	0	1	1	0	0	1	0
8	B	PermaNet 2.0®2019	85	20	0	0	0	55	35	0	0	0	0	0	0	1
8	C	PermaNet 2.0®2019	80	20	0	0	0	35	20	0	0	0	0	0	0	1
8	D	PermaNet 2.0®2019	80	20	0	0	0	30	0	0	0	0	0	0	0	1
8	E	PermaNet 2.0®2019	80	10	0	0	0	70	35	0	0	0	0	0	0	1
					5	0	5			0	1	1	0	5	1	14

## Sheet: Interceptor®
			IHI, TANZANIA					PNGIMR
					IHI TANZANIA					PNGIMR
Net code	Net sides	Net type	%KD	%mortality	≥95% KD60	≥80%M24	IF KD60 >=95% or M24 >=80%	%KD	%mortality	≥95%KD60	≥80%M24	IF KD60 >=95% or M24 >=80%	PASS IHI AND PNGIMR	PASS IHI FAIL PNGIMR	FAIL IHI PASS PNGIMR	FAIL IHI AND PNGIMR
9	A	Interceptor®	75	15	0	0	0	75	75	0	0	0	0	0	0	1
9	B	Interceptor®	80	20	0	0	0	80	60	0	0	0	0	0	0	1
9	C	Interceptor®	95	55	1	0	1	50	50	0	0	0	0	1	0	0
9	D	Interceptor®	70	30	0	0	0	85	90	0	1	1	0	0	1	0
9	E	Interceptor®	80	25	0	0	0	80	75	0	0	0	0	0	0	1
10	A	Interceptor®	70	25	0	0	0	75	75	0	0	0	0	0	0	1
10	B	Interceptor®	90	35	0	0	0	85	95	0	1	1	0	0	1	0
10	C	Interceptor®	90	35	0	0	0	55	70	0	0	0	0	0	0	1
10	D	Interceptor®	90	35	0	0	0	80	65	0	0	0	0	0	0	1
10	E	Interceptor®	85	30	0	0	0	80	70	0	0	0	0	0	0	1
11	A	Interceptor®	80	40	0	0	0	85	75	0	0	0	0	0	0	1
11	B	Interceptor®	80	35	0	0	0	100	95	1	1	1	0	0	1	0
11	C	Interceptor®	90	60	0	0	0	40	40	0	0	0	0	0	0	1
11	D	Interceptor®	85	50	0	0	0	90	80	0	1	1	0	0	1	0
11	E	Interceptor®	80	75	0	0	0	85	85	0	1	1	0	0	1	0
12	A	Interceptor®	100	40	1	0	1	85	75	0	0	0	0	1	0	0
12	B	Interceptor®	90	25	0	0	0	90	65	0	0	0	0	0	0	1
12	C	Interceptor®	85	50	0	0	0	95	70	1	0	1	0	0	1	0
12	D	Interceptor®	100	50	1	0	1	85	80	0	1	1	1	0	0	0
12	E	Interceptor®	100	40	1	0	1	85	65	0	0	0	0	1	0	0
					4	0	4			2	6	7	1	3	6	10

## Sheet: SafeNet®
			IHI, TANZANIA					PNGIMR
					IHI TANZANIA					PNGIMR
Net code	Net sides	Net type	%KD	%mortality	≥95% KD60	≥80%M24	IF KD60 >=95% or M24 >=80%	%KD	%mortality	≥95%KD60	≥80%M24	IF KD60 >=95% or M24 >=80%	PASS IHI AND PNGIMR	PASS IHI FAIL PNGIMR	FAIL IHI PASS PNGIMR	FAIL IHI AND PNGIMR
13	A	SafeNet®	100	60	1	0	1	70	60	0	0	0	0	1	0	0
13	B	SafeNet®	100	35	1	0	1	65	95	0	1	1	1	0	0	0
13	C	SafeNet®	100	30	1	0	1	30	45	0	0	0	0	1	0	0
13	D	SafeNet®	100	35	1	0	1	65	85	0	1	1	1	0	0	0
13	E	SafeNet®	100	45	1	0	1	80	95	0	1	1	1	0	0	0
14	A	SafeNet®	90	75	0	0	0	100	95	1	1	1	0	0	1	0
14	B	SafeNet®	100	85	1	1	1	90	95	0	1	1	1	0	0	0
14	C	SafeNet®	100	80	1	1	1	95	90	1	1	1	1	0	0	0
14	D	SafeNet®	100	95	1	1	1	95	95	1	1	1	1	0	0	0
14	E	SafeNet®	95	90	1	1	1	80	90	0	1	1	1	0	0	0
15	A	SafeNet®	80	30	0	0	0	85	75	0	0	0	0	0	0	1
15	B	SafeNet®	100	50	1	0	1	90	75	0	0	0	0	1	0	0
15	C	SafeNet®	100	50	1	0	1	80	90	0	1	1	1	0	0	0
15	D	SafeNet®	90	60	0	0	0	90	70	0	0	0	0	0	0	1
15	E	SafeNet®	90	65	0	0	0	80	85	0	1	1	0	0	1	0
16	A	SafeNet®	100	65	1	0	1	90	80	0	1	1	1	0	0	0
16	B	SafeNet®	100	65	1	0	1	90	70	0	0	0	0	1	0	0
16	C	SafeNet®	100	75	1	0	1	85	75	0	0	0	0	1	0	0
16	D	SafeNet®	100	75	1	0	1	95	65	1	0	1	1	0	0	0
16	E	SafeNet®	100	70	1	0	1	85	90	0	1	1	1	0	0	0
					16	4	16			4	12	13	11	5	2	2

## Sheet: Yorkool LN®
			IHI, TANZANIA					PNGIMR
					IHI TANZANIA					PNGIMR
Net code	Net sides	Net type	%KD	%mortality	≥95% KD60	≥80%M24	IF KD60 >=95% or M24 >=80%	%KD	%mortality	≥95%KD60	≥80%M24	IF KD60 >=95% or M24 >=80%	PASS IHI AND PNGIMR	PASS IHI FAIL PNGIMR	FAIL IHI PASS PNGIMR	FAIL IHI AND PNGIMR
17	A	Yorkool LN®	100	65	1	0	1	85	60	0	0	0	0	1	0	0
17	B	Yorkool LN®	95	50	1	0	1	95	90	1	1	1	1	0	0	0
17	C	Yorkool LN®	100	70	1	0	1	95	85	1	1	1	1	0	0	0
17	D	Yorkool LN®	100	55	1	0	1	100	80	1	1	1	1	0	0	0
17	E	Yorkool LN®	85	55	0	0	0	85	70	0	0	0	0	0	0	1
18	A	Yorkool LN®	100	80	1	1	1	85	95	0	1	1	1	0	0	0
18	B	Yorkool LN®	100	50	1	0	1	75	90	0	1	1	1	0	0	0
18	C	Yorkool LN®	100	70	1	0	1	85	95	0	1	1	1	0	0	0
18	D	Yorkool LN®	95	60	1	0	1	65	80	0	1	1	1	0	0	0
18	E	Yorkool LN®	95	55	1	0	1	85	85	0	1	1	1	0	0	0
19	A	Yorkool LN®	90	55	0	0	0	90	100	0	1	1	0	0	1	0
19	B	Yorkool LN®	85	55	0	0	0	90	80	0	1	1	0	0	1	0
19	C	Yorkool LN®	100	60	1	0	1	75	95	0	1	1	1	0	0	0
19	D	Yorkool LN®	95	60	1	0	1	85	95	0	1	1	1	0	0	0
19	E	Yorkool LN®	100	65	1	0	1	90	95	0	1	1	1	0	0	0
20	A	Yorkool LN®	100	60	1	0	1	90	95	0	1	1	1	0	0	0
20	B	Yorkool LN®	100	50	1	0	1	90	100	0	1	1	1	0	0	0
20	C	Yorkool LN®	100	65	1	0	1	85	90	0	1	1	1	0	0	0
20	D	Yorkool LN®	100	75	1	0	1	95	95	1	1	1	1	0	0	0
20	E	Yorkool LN®	95	50	1	0	1	100	95	1	1	1	1	0	0	0
					17	1	17			5	18	18	16	1	2	1

## Sheet: ALL BRANDS
			IHI, TANZANIA					PNGIMR
					IHI TANZANIA					PNGIMR
Net code	Net sides	Net type	%KD	%mortality	≥95% KD60	≥80%M24	IF KD60 >=95% or M24 >=80%	%KD	%mortality	≥95%KD60	≥80%M24	IF KD60 >=95% or M24 >=80%	PASS IHI AND PNGIMR	PASS IHI FAIL PNGIMR	FAIL IHI PASS PNGIMR	FAIL IHI AND PNGIMR
1	A	PermaNet 2.0®2012	100	100	1	1	1	100	100	1	1	1	1	0	0	0
1	B	PermaNet 2.0®2012	100	100	1	1	1	100	100	1	1	1	1	0	0	0
1	C	PermaNet 2.0®2012	100	100	1	1	1	100	100	1	1	1	1	0	0	0
1	D	PermaNet 2.0®2012	100	100	1	1	1	100	100	1	1	1	1	0	0	0
1	E	PermaNet 2.0®2012	100	100	1	1	1	100	100	1	1	1	1	0	0	0
2	A	PermaNet 2.0®2012	100	100	1	1	1	68	92	0	1	1	1	0	0	0
2	B	PermaNet 2.0®2012	100	100	1	1	1	100	100	1	1	1	1	0	0	0
2	C	PermaNet 2.0®2012	100	100	1	1	1	100	100	1	1	1	1	0	0	0
2	D	PermaNet 2.0®2012	100	100	1	1	1	75	100	0	1	1	1	0	0	0
2	E	PermaNet 2.0®2012	100	95	1	1	1	85	100	0	1	1	1	0	0	0
3	A	PermaNet 2.0®2012	100	100	1	1	1	100	100	1	1	1	1	0	0	0
3	B	PermaNet 2.0®2012	100	100	1	1	1	100	100	1	1	1	1	0	0	0
3	C	PermaNet 2.0®2012	100	100	1	1	1	100	100	1	1	1	1	0	0	0
3	D	PermaNet 2.0®2012	100	100	1	1	1	100	100	1	1	1	1	0	0	0
3	E	PermaNet 2.0®2012	100	100	1	1	1	100	100	1	1	1	1	0	0	0
4	A	PermaNet 2.0®2012	100	100	1	1	1	100	100	1	1	1	1	0	0	0
4	B	PermaNet 2.0®2012	100	100	1	1	1	100	100	1	1	1	1	0	0	0
4	C	PermaNet 2.0®2012	100	100	1	1	1	100	100	1	1	1	1	0	0	0
4	D	PermaNet 2.0®2012	100	100	1	1	1	100	100	1	1	1	1	0	0	0
4	E	PermaNet 2.0®2012	100	100	1	1	1	100	100	1	1	1	1	0	0	0
5	A	PermaNet 2.0®2019	95	35	1	0	1	0	0	0	0	0	0	1	0	0
5	B	PermaNet 2.0®2019	100	30	1	0	1	50	30	0	0	0	0	1	0	0
5	C	PermaNet 2.0®2019	95	25	1	0	1	25	5	0	0	0	0	1	0	0
5	D	PermaNet 2.0®2019	95	25	1	0	1	30	15	0	0	0	0	1	0	0
5	E	PermaNet 2.0®2019	100	25	1	0	1	50	5	0	0	0	0	1	0	0
6	A	PermaNet 2.0®2019	45	10	0	0	0	52	52	0	0	0	0	0	0	1
6	B	PermaNet 2.0®2019	55	10	0	0	0	30	5	0	0	0	0	0	0	1
6	C	PermaNet 2.0®2019	75	20	0	0	0	30	70	0	0	0	0	0	0	1
6	D	PermaNet 2.0®2019	85	25	0	0	0	25	20	0	0	0	0	0	0	1
6	E	PermaNet 2.0®2019	75	45	0	0	0	30	10	0	0	0	0	0	0	1
7	A	PermaNet 2.0®2019	70	30	0	0	0	60	80	0	0	0	0	0	0	1
7	B	PermaNet 2.0®2019	75	20	0	0	0	25	15	0	0	0	0	0	0	1
7	C	PermaNet 2.0®2019	70	40	0	0	0	20	0	0	0	0	0	0	0	1
7	D	PermaNet 2.0®2019	75	15	0	0	0	20	10	0	0	0	0	0	0	1
7	E	PermaNet 2.0®2019	90	5	0	0	0	65	25	0	0	0	0	0	0	1
8	A	PermaNet 2.0®2019	75	15	0	0	0	40	85	0	1	1	0	0	1	0
8	B	PermaNet 2.0®2019	85	20	0	0	0	55	35	0	0	0	0	0	0	1
8	C	PermaNet 2.0®2019	80	20	0	0	0	35	20	0	0	0	0	0	0	1
8	D	PermaNet 2.0®2019	80	20	0	0	0	30	0	0	0	0	0	0	0	1
8	E	PermaNet 2.0®2019	80	10	0	0	0	70	35	0	0	0	0	0	0	1
9	A	Interceptor®	75	15	0	0	0	75	75	0	0	0	0	0	0	1
9	B	Interceptor®	80	20	0	0	0	80	60	0	0	0	0	0	0	1
9	C	Interceptor®	95	55	1	0	1	50	50	0	0	0	0	1	0	0
9	D	Interceptor®	70	30	0	0	0	85	90	0	1	1	0	0	1	0
9	E	Interceptor®	80	25	0	0	0	80	75	0	0	0	0	0	0	1
10	A	Interceptor®	70	25	0	0	0	75	75	0	0	0	0	0	0	1
10	B	Interceptor®	90	35	0	0	0	85	95	0	1	1	0	0	1	0
10	C	Interceptor®	90	35	0	0	0	55	70	0	0	0	0	0	0	1
10	D	Interceptor®	90	35	0	0	0	80	65	0	0	0	0	0	0	1
10	E	Interceptor®	85	30	0	0	0	80	70	0	0	0	0	0	0	1
11	A	Interceptor®	80	40	0	0	0	85	75	0	0	0	0	0	0	1
11	B	Interceptor®	80	35	0	0	0	100	95	1	1	1	0	0	1	0
11	C	Interceptor®	90	60	0	0	0	40	40	0	0	0	0	0	0	1
11	D	Interceptor®	85	50	0	0	0	90	80	0	1	1	0	0	1	0
11	E	Interceptor®	80	75	0	0	0	85	85	0	1	1	0	0	1	0
12	A	Interceptor®	100	40	1	0	1	85	75	0	0	0	0	1	0	0
12	B	Interceptor®	90	25	0	0	0	90	65	0	0	0	0	0	0	1
12	C	Interceptor®	85	50	0	0	0	95	70	1	0	1	0	0	1	0
12	D	Interceptor®	100	50	1	0	1	85	80	0	1	1	1	0	0	0
12	E	Interceptor®	100	40	1	0	1	85	65	0	0	0	0	1	0	0
13	A	SafeNet®	100	60	1	0	1	70	60	0	0	0	0	1	0	0
13	B	SafeNet®	100	35	1	0	1	65	95	0	1	1	1	0	0	0
13	C	SafeNet®	100	30	1	0	1	30	45	0	0	0	0	1	0	0
13	D	SafeNet®	100	35	1	0	1	65	85	0	1	1	1	0	0	0
13	E	SafeNet®	100	45	1	0	1	80	95	0	1	1	1	0	0	0
14	A	SafeNet®	90	75	0	0	0	100	95	1	1	1	0	0	1	0
14	B	SafeNet®	100	85	1	1	1	90	95	0	1	1	1	0	0	0
14	C	SafeNet®	100	80	1	1	1	95	90	1	1	1	1	0	0	0
14	D	SafeNet®	100	95	1	1	1	95	95	1	1	1	1	0	0	0
14	E	SafeNet®	95	90	1	1	1	80	90	0	1	1	1	0	0	0
15	A	SafeNet®	80	30	0	0	0	85	75	0	0	0	0	0	0	1
15	B	SafeNet®	100	50	1	0	1	90	75	0	0	0	0	1	0	0
15	C	SafeNet®	100	50	1	0	1	80	90	0	1	1	1	0	0	0
15	D	SafeNet®	90	60	0	0	0	90	70	0	0	0	0	0	0	1
15	E	SafeNet®	90	65	0	0	0	80	85	0	1	1	0	0	1	0
16	A	SafeNet®	100	65	1	0	1	90	80	0	1	1	1	0	0	0
16	B	SafeNet®	100	65	1	0	1	90	70	0	0	0	0	1	0	0
16	C	SafeNet®	100	75	1	0	1	85	75	0	0	0	0	1	0	0
16	D	SafeNet®	100	75	1	0	1	95	65	1	0	1	1	0	0	0
16	E	SafeNet®	100	70	1	0	1	85	90	0	1	1	1	0	0	0
17	A	Yorkool LN®	100	65	1	0	1	85	60	0	0	0	0	1	0	0
17	B	Yorkool LN®	95	50	1	0	1	95	90	1	1	1	1	0	0	0
17	C	Yorkool LN®	100	70	1	0	1	95	85	1	1	1	1	0	0	0
17	D	Yorkool LN®	100	55	1	0	1	100	80	1	1	1	1	0	0	0
17	E	Yorkool LN®	85	55	0	0	0	85	70	0	0	0	0	0	0	1
18	A	Yorkool LN®	100	80	1	1	1	85	95	0	1	1	1	0	0	0
18	B	Yorkool LN®	100	50	1	0	1	75	90	0	1	1	1	0	0	0
18	C	Yorkool LN®	100	70	1	0	1	85	95	0	1	1	1	0	0	0
18	D	Yorkool LN®	95	60	1	0	1	65	80	0	1	1	1	0	0	0
18	E	Yorkool LN®	95	55	1	0	1	85	85	0	1	1	1	0	0	0
19	A	Yorkool LN®	90	55	0	0	0	90	100	0	1	1	0	0	1	0
19	B	Yorkool LN®	85	55	0	0	0	90	80	0	1	1	0	0	1	0
19	C	Yorkool LN®	100	60	1	0	1	75	95	0	1	1	1	0	0	0
19	D	Yorkool LN®	95	60	1	0	1	85	95	0	1	1	1	0	0	0
19	E	Yorkool LN®	100	65	1	0	1	90	95	0	1	1	1	0	0	0
20	A	Yorkool LN®	100	60	1	0	1	90	95	0	1	1	1	0	0	0
20	B	Yorkool LN®	100	50	1	0	1	90	100	0	1	1	1	0	0	0
20	C	Yorkool LN®	100	65	1	0	1	85	90	0	1	1	1	0	0	0
20	D	Yorkool LN®	100	75	1	0	1	95	95	1	1	1	1	0	0	0
20	E	Yorkool LN®	95	50	1	0	1	100	95	1	1	1	1	0	0	0
					62	25	62			28	57	59	48	14	11	27

## Sheet: 2x2 TABLE
		PNGIMR
		Pass N (%)	Fail N (%)	Total N (%)
IHI	Pass	48 (81)	14 (34)	62 (62)
	Fail	11 (19)	27 (66)	38 (38)
	Total	59 (59)	41 (41)	100 (100)

## Sheet: Dictionary
"0"	Indicate the net response False on particular indicator for example IF KD60 >=95% or M24 >=80%. The "0" indicate the net didn’t pass criteria
"1"	Indicate the net response True on particular indicator for example IF KD60 >=95% or M24 >=80%. The "1" indicate the net pass criteria
A-E	Are the net pieces from five sides of the whole net used in the experiment
IHITZ	Ifakara Health Institute Tanzania
KD60	Mosquitoes knockdown at 60-minutes
M24	Mosquitoes mortality at 24-hours
PermaNet 2.0®2012	The PermaNet 2.0® manufactured in 2012
PermaNet 2.0®2019	The PermaNet 2.0® manufactured in 2019
PNGIMR	Papua New Guinea Institute of Medical Research
