# Supplementary material for: Comparison of cone bioassay estimates at two laboratories with different Anopheles mosquitoes for quality assurance of pyrethroid insecticide-treated nets
Source: Malar J. 2022 Jul 7;21:214. doi: 10.1186/s12936-022-04217-3 (PMC9264565; doi:10.1186/s12936-022-04217-3)
Supplement: Supplementary file 3 — Additional file 3. Cone bioassays data per net. [file 12936_2022_4217_MOESM3_ESM.xlsx]

## Sheet: PermaNet 2.0®2012
NET ID	PRODUCT NAME	IHITZ			PNGIMR			PASS	FAIL	PASS IN IHITZ	PASS IN PNGIMR
		VARIABLE		PASS/FAIL	VARIABLE		PASS/FAIL	IHITZ AND PNGIMR	IHITZ AND PNGIMR	BUT NOT IN PNGIMR	BUT NOT IN IHITZ
		%KD60	%M24	IF KD60 >=95% or M24 >=80%	%KD60	%M24	IF KD60 >=95% or M24 >=80%
001 (A-E)	PermaNet 2.0®2012	100	100	1	100	100	1	1	0	0	0
002 (A-E)	PermaNet 2.0®2012	100	99	1	86	98	1	1	0	0	0
003 (A-E)	PermaNet 2.0®2012	100	100	1	100	100	1	1	0	0	0
004 (A-E)	PermaNet 2.0®2012	100	100	1	100	100	1	1	0	0	0
Average/Total	4	100	99.75	4	96.5	99.5	4	4	0	0	0

## Sheet: PermaNet 2.0®2019
NET ID	PRODUCT NAME	IHITZ			PNGIMR			PASS	FAIL	PASS IN IHITZ	PASS IN PNGIMR
		VARIABLE		PASS/FAIL	VARIABLE		PASS/FAIL	IHITZ AND PNGIMR	IHITZ AND PNGIMR	BUT NOT IN PNGIMR	BUT NOT IN IHITZ
		%KD60	%M24	IF KD60 >=95% or M24 >=80%	%KD60	%M24	IF KD60 >=95% or M24 >=80%
005 (A-E)	PermaNet 2.0®2019	97	28	1	31	11	0	0	0	1	0
006 (A-E)	PermaNet 2.0®2019	67	22	0	33	31	0	0	1	0	0
007 (A-E)	PermaNet 2.0®2019	76	22	0	38	26	0	0	1	0	0
008 (A-E)	PermaNet 2.0®2019	80	17	0	46	35	0	0	1	0	0
Average/Total	4	80	22.25	1	37	25.75	0	0	3	1	0

## Sheet: Interceptor®
NET ID	PRODUCT NAME	IHITZ			PNGIMR			PASS	FAIL	PASS IN IHITZ	PASS IN PNGIMR
		VARIABLE		PASS/FAIL	VARIABLE		PASS/FAIL	IHITZ AND PNGIMR	IHITZ AND PNGIMR	BUT NOT IN PNGIMR	BUT NOT IN IHITZ
		%KD60	%M24	IF KD60 >=95% or M24 >=80%	%KD60	%M24	IF KD60 >=95% or M24 >=80%
009 (A-E)	Interceptor®	80	29	0	74	70	0	0	1	0	0
010 (A-E)	Interceptor®	85	32	0	75	75	0	0	1	0	0
011 (A-E)	Interceptor®	83	52	0	80	75	0	0	1	0	0
012 (A-E)	Interceptor®	95	41	1	88	71	0	0	0	1	0
Average/Total	4	85.75	38.5	1	79.25	72.75	0	0	3	1	0

## Sheet: SafeNet®
NET ID	PRODUCT NAME	IHITZ			PNGIMR			PASS	FAIL	PASS IN IHITZ	PASS IN PNGIMR
		VARIABLE		PASS/FAIL	VARIABLE		PASS/FAIL	IHITZ AND PNGIMR	IHITZ AND PNGIMR	BUT NOT IN PNGIMR	BUT NOT IN IHITZ
		%KD60	%M24	IF KD60 >=95% or M24 >=80%	%KD60	%M24	IF KD60 >=95% or M24 >=80%
013 (A-E)	SafeNet®	100	41	1	62	76	0	0	0	1	0
014 (A-E)	SafeNet®	97	85	1	92	93	1	1	0	0	0
015 (A-E)	SafeNet®	92	51	0	85	79	0	0	1	0	0
016 (A-E)	SafeNet®	100	70	1	89	76	0	0	0	1	0
Average/Total	4	97.25	61.75	3	82	81	1	1	1	2	0

## Sheet: Yorkool LN®
NET ID	PRODUCT NAME	IHITZ			PNGIMR			PASS	FAIL	PASS IN IHITZ	PASS IN PNGIMR
		VARIABLE		PASS/FAIL	VARIABLE		PASS/FAIL	IHITZ AND PNGIMR	IHITZ AND PNGIMR	BUT NOT IN PNGIMR	BUT NOT IN IHITZ
		%KD60	%M24	IF KD60 >=95% or M24 >=80%	%KD60	%M24	IF KD60 >=95% or M24 >=80%
017 (A-E)	Yorkool LN®	96	59	1	92	77	0	0	0	1	0
018 (A-E)	Yorkool LN®	98	63	1	79	89	1	1	0	0	0
019 (A-E)	Yorkool LN®	94	59	1	86	93	1	1	0	0	0
020 (A-E)	Yorkool LN®	99	60	1	92	95	1	1	0	0	0
Average/Total	4	96.75	60.25	4	87.25	88.5	3	3	0	1	0

## Sheet: ALL BRANDS
NET ID	PRODUCT NAME	IHITZ			PNGIMR			PASS	FAIL	PASS IN IHITZ	PASS IN PNGIMR
		VARIABLE		PASS/FAIL	VARIABLE		PASS/FAIL	IHITZ AND PNGIMR	IHITZ AND PNGIMR	BUT NOT IN PNGIMR	BUT NOT IN IHITZ
		%KD60	%M24	IF KD60 >=95% or M24 >=80%	%KD60	%M24	IF KD60 >=95% or M24 >=80%
001 (A-E)	PermaNet 2.0®2012	100	100	1	100	100	1	1	0	0	0
002 (A-E)	PermaNet 2.0®2012	100	99	1	86	98	1	1	0	0	0
003 (A-E)	PermaNet 2.0®2012	100	100	1	100	100	1	1	0	0	0
004 (A-E)	PermaNet 2.0®2012	100	100	1	100	100	1	1	0	0	0
005 (A-E)	PermaNet 2.0®2019	97	28	1	31	11	0	0	0	1	0
006 (A-E)	PermaNet 2.0®2019	67	22	0	33	31	0	0	1	0	0
007 (A-E)	PermaNet 2.0®2019	76	22	0	38	26	0	0	1	0	0
008 (A-E)	PermaNet 2.0®2019	80	17	0	46	35	0	0	1	0	0
009 (A-E)	Interceptor®	80	29	0	74	70	0	0	1	0	0
010 (A-E)	Interceptor®	85	32	0	75	75	1	0	0	0	1
011 (A-E)	Interceptor®	83	52	0	80	75	1	0	0	0	1
012 (A-E)	Interceptor®	95	41	1	88	71	1	1	0	0	0
013 (A-E)	SafeNet®	100	41	1	62	76	1	1	0	0	0
014 (A-E)	SafeNet®	97	85	1	92	93	1	1	0	0	0
015 (A-E)	SafeNet®	92	51	0	85	79	1	0	0	0	1
016 (A-E)	SafeNet®	100	70	1	89	76	1	1	0	0	0
017 (A-E)	Yorkool LN®	96	59	1	92	77	1	1	0	0	0
018 (A-E)	Yorkool LN®	98	63	1	79	89	1	1	0	0	0
019 (A-E)	Yorkool LN®	94	59	1	86	93	1	1	0	0	0
020 (A-E)	Yorkool LN®	99	60	1	92	95	1	1	0	0	0
Average/Total	20	91.95	56.5	13	76.4	73.5	15	12	4	1	3

## Sheet: 2X2 Table
	PNGIMR
IHITZ	Pass	Fail	Total
Pass	a	c	a+c
Fail	b	d	b+d
Total	a+b	c+d	T
	PNGIMR
IHITZ	Pass	Fail	Total
Pass	12 (100)	2 (25)	14 (70)
Fail	0 (0)	6 (75)	6 (30)
Total	12 (60)	8 (40)	20 (100)

## Sheet: Dictionary
"0"	Indicate the net response False on particular indicator for example IF KD60 >=95% or M24 >=80%. The "0" indicate the net didn’t pass criteria
"1"	Indicate the net response True on particular indicator for example IF KD60 >=95% or M24 >=80%. The "1" indicate the net pass criteria
A-E	Are the net pieces from five sides of the whole net used in the experiment
IHITZ	Ifakara Health Institute Tanzania
KD60	Mosquitoes knockdown at 60-minutes
M24	Mosquitoes mortality at 24-hours
PermaNet 2.0®2012	The PermaNet 2.0® manufactured in 2012
PermaNet 2.0®2019	The PermaNet 2.0® manufactured in 2019
PNGIMR	Papua New Guinea Institute of Medical Research
